# Supplementary material for: Coordinated Transcriptional Repression of CAV1 and CAV2 in Thoracic Aortic Aneurysm: A microRNA Regulatory Network Analysis
Source: Genes (Basel). 2026 Jul 20;17(7):827. doi: 10.3390/genes17070827 (PMC13411951; doi:10.3390/genes17070827)
Supplement: Supplementary file 1 [file genes-17-00827-s001.zip]

Archive with 2 entries (2 files):
- STREGA.pdf
- Supplementary_Methods.pdf
